# Supplementary material for: Development of a mechanical adaptable, moisture retention capable, injectable and adhesive organohydrogel for nucleus pulposus repairing
Source: Regen Biomater. 2025 May 19;12:rbaf047. doi: 10.1093/rb/rbaf047 (PMC12202143; doi:10.1093/rb/rbaf047)
Supplement: rbaf047_Supplementary_Data [file rbaf047_supplementary_data.zip]

Archive with 2 entries (2 files):
- 4.28.docx
- Support Information.docx
